# Supplementary material for: Effects of Volatile Anaesthetics and Iron Dextran on Chronic Inflammation and Antioxidant Defense System in Rats
Source: Antioxidants (Basel). 2022 Apr 3;11(4):708. doi: 10.3390/antiox11040708 (PMC9025161; doi:10.3390/antiox11040708)
Supplement: Supplementary file 1 [file antioxidants-11-00708-s001.zip]

Archive with 1 entries (1 files):
- antioxidants-1622202-supplementary.pdf
